# Supplementary material for: Age-Dependent Invasion of Pseudorabies Virus into Porcine Central Nervous System via Maxillary Nerve
Source: Pathogens. 2022 Jan 26;11(2):157. doi: 10.3390/pathogens11020157 (PMC8878659; doi:10.3390/pathogens11020157)
Supplement: Supplementary file 1 [file pathogens-11-00157-s001.zip]

Archive with 1 entries (1 files):
- pathogens-1562901-supplementary.pdf
